# Supplementary material for: Bioethanol Steam Reforming for Hydrogen Production over Ni-Cr/SBA 15: Influence of Metal Loading and Ni/Cr Ratio
Source: Molecules. 2025 Mar 7;30(6):1206. doi: 10.3390/molecules30061206 (PMC11945284; doi:10.3390/molecules30061206)
Supplement: Supplementary file 1 [file molecules-30-01206-s001.zip]

Archive with 1 entries (1 files):
- molecules-3489599-supplementary.pdf
